# Supplementary material for: Structure-Function Analyses of Human Kallikrein-related Peptidase 2 Establish the 99-Loop as Master Regulator of Activity
Source: J Biol Chem. 2014 Oct 17;289(49):34267–83. doi: 10.1074/jbc.M114.598201 (PMC4256358; doi:10.1074/jbc.M114.598201)
Supplement: Supplemental Data [file supp_M114.598201_jbc.M114.598201-1.txt]

# This file defines two covalent links between PPACK and His57/Ser195 of a
# trypsin-like serine protease.
# Two link files produced with JLigand 1.0.35 were manually merged.
#
# Author: Wolfgang Skala
# Date: 20120522
#
# LINK records for pdb file:
# LINK         C2  0G6 A 301                 OG  SER A 195                0G6-SER
# LINK         C3  0G6 A 301                 NE2 HIS A  57                0G6-HIS

global_
_lib_name         mon_lib
_lib_version      5.28
_lib_update       10/04/2011


# ----------------------- 1 LISTS ---------------------------------------------


# ----------------------- 1.1 COMPOUND LIST -----------------------------------

data_comp_list

loop_
_chem_comp.id
_chem_comp.three_letter_code
_chem_comp.name
_chem_comp.number_atoms_all
_chem_comp.number_atoms_nh
0G6   0G6   'PPACK'   65   31


# ----------------------- 1.2 MODIFICATIONS LIST ------------------------------

data_mod_list

loop_
_chem_mod.id
_chem_mod.name
_chem_mod.comp_id
0G6mod1   'PPACK for bonds to His57/Ser195'   0G6
SERmod1   'Ser195 for bond to PPACK'          SER
HISmod1   'His57 for bond to PPACK'           HIS


# ----------------------- 1.3 LINK LIST ---------------------------------------

data_link_list

loop_
_chem_link.id
_chem_link.comp_id_1
_chem_link.mod_id_1
_chem_link.comp_id_2
_chem_link.mod_id_2
_chem_link.name
0G6-SER   0G6   0G6mod1   SER   SERmod1   0G6-SER
0G6-HIS   0G6   0G6mod1   HIS   HISmod1   0G6-HIS


# ----------------------- 2 PPACK DATA ----------------------------------------

data_comp_0G6


# ----------------------- 2.1 ATOMS -------------------------------------------

loop_
_chem_comp_atom.comp_id
_chem_comp_atom.atom_id
_chem_comp_atom.type_symbol
_chem_comp_atom.type_energy
_chem_comp_atom.partial_charge
_chem_comp_atom.x
_chem_comp_atom.y
_chem_comp_atom.z
 0G6           CL     Cl   CL        0.000     -9.809    6.706    4.583
 0G6           C3     C    CH2       0.000     -8.555    5.737    3.752
 0G6           H11    H    H         0.000     -7.580    5.958    4.187
 0G6           H21    H    H         0.000     -8.756    4.675    3.900
 0G6           C2     C    CH1       0.000     -8.569    6.055    2.257
 0G6           H33    H    H         0.000     -9.560    5.776    1.876
 0G6           O2     O    OH1       0.000     -8.395    7.467    2.067
 0G6           H34    H    H         0.000     -9.118    7.942    2.497
 0G6           CA2    C    CH1       0.000     -7.508    5.257    1.483
 0G6           HA2    H    H         0.000     -7.296    4.333    2.039
 0G6           CB2    C    CH2       0.000     -6.182    5.997    1.274
 0G6           HB22   H    H         0.000     -6.353    6.892    0.673
 0G6           HB32   H    H         0.000     -5.510    5.351    0.704
 0G6           CG2    C    CH2       0.000     -5.489    6.389    2.577
 0G6           HG21   H    H         0.000     -5.430    5.521    3.236
 0G6           HG31   H    H         0.000     -6.072    7.159    3.085
 0G6           CD3    C    CH2       0.000     -4.088    6.935    2.324
 0G6           HD22   H    H         0.000     -4.127    7.655    1.505
 0G6           HD31   H    H         0.000     -3.429    6.118    2.022
 0G6           NE     N    NH1       0.000     -3.548    7.579    3.511
 0G6           HE     H    H         0.000     -4.114    7.555    4.347
 0G6           CZ1    C    C         0.000     -2.363    8.196    3.549
 0G6           NH2    N    NH2       1.000     -1.561    8.266    2.482
 0G6           HH21   H    H         0.000     -1.827    7.847    1.603
 0G6           NH1    N    NH2       0.000     -1.969    8.765    4.690
 0G6           HH12   H    H         0.000     -1.078    9.238    4.740
 0G6           HH11   H    H         0.000     -2.560    8.725    5.508
 0G6           N2     N    NH1       0.000     -8.038    4.900    0.175
 0G6           H1     H    H         0.000     -7.707    5.420   -0.626
 0G6           C1     C    C         0.000     -8.939    3.929   -0.004
 0G6           O1     O    O         0.000     -9.390    3.257    0.912
 0G6           CA1    C    CH1       0.000     -9.396    3.702   -1.420
 0G6           HA1    H    H         0.000     -8.559    3.835   -2.113
 0G6           CB1    C    CH2       0.000    -10.437    4.752   -1.800
 0G6           HB21   H    H         0.000    -10.862    5.219   -0.908
 0G6           HB31   H    H         0.000     -9.986    5.527   -2.422
 0G6           CG1    C    CH2       0.000    -11.517    4.020   -2.568
 0G6           HG2    H    H         0.000    -12.498    4.455   -2.365
 0G6           HG3    H    H         0.000    -11.321    4.060   -3.641
 0G6           CD     C    CH2       0.000    -11.449    2.591   -2.063
 0G6           HD21   H    H         0.000    -12.133    2.446   -1.225
 0G6           HD3    H    H         0.000    -11.704    1.890   -2.860
 0G6           N1     N    N         0.000    -10.061    2.405   -1.637
 0G6           C      C    C         0.000     -9.503    1.193   -1.470
 0G6           O      O    O         0.000    -10.215    0.280   -1.080
 0G6           CA     C    CH1       0.000     -8.046    0.855   -1.734
 0G6           HA     H    H         0.000     -7.602    0.626   -0.757
 0G6           N      N    NH2       0.000     -7.262    1.904   -2.368
 0G6           H2     H    H         0.000     -6.902    1.775   -3.304
 0G6           H      H    H         0.000     -7.014    2.734   -1.854
 0G6           CB     C    CH2       0.000     -7.960   -0.409   -2.602
 0G6           HB2    H    H         0.000     -8.389   -0.192   -3.582
 0G6           HB3    H    H         0.000     -8.565   -1.198   -2.151
 0G6           CG     C    CR6       0.000     -6.549   -0.945   -2.793
 0G6           CD2    C    CR16      0.000     -5.499   -0.672   -1.908
 0G6           HD2    H    H         0.000     -5.652   -0.045   -1.040
 0G6           CE2    C    CR16      0.000     -4.231   -1.201   -2.137
 0G6           HE2    H    H         0.000     -3.423   -0.981   -1.450
 0G6           CZ     C    CR16      0.000     -3.999   -2.012   -3.244
 0G6           HZ     H    H         0.000     -3.013   -2.422   -3.420
 0G6           CE1    C    CR16      0.000     -5.040   -2.292   -4.124
 0G6           HE1    H    H         0.000     -4.864   -2.923   -4.987
 0G6           CD1    C    CR16      0.000     -6.309   -1.765   -3.895
 0G6           HD1    H    H         0.000     -7.114   -1.986   -4.585
 0G6           HNH2   H    H         0.000     -0.673    8.743    2.552


# ----------------------- 2.2 BONDS -------------------------------------------

loop_
_chem_comp_bond.comp_id
_chem_comp_bond.atom_id_1
_chem_comp_bond.atom_id_2
_chem_comp_bond.type
_chem_comp_bond.value_dist
_chem_comp_bond.value_dist_esd
 0G6      CL     C3        single      1.790    0.020
 0G6      C3     H21       single      1.092    0.020
 0G6      C3     H11       single      1.092    0.020
 0G6      C3     C2        single      1.524    0.020
 0G6      C2     H33       single      1.099    0.020
 0G6      C2     O2        single      1.432    0.020
 0G6      C2     CA2       single      1.524    0.020
 0G6      O2     H34       single      0.967    0.020
 0G6      CA2    HA2       single      1.099    0.020
 0G6      CA2    CB2       single      1.524    0.020
 0G6      CA2    N2        single      1.450    0.020
 0G6      CB2    HB22      single      1.092    0.020
 0G6      CB2    HB32      single      1.092    0.020
 0G6      CB2    CG2       single      1.524    0.020
 0G6      CG2    HG21      single      1.092    0.020
 0G6      CG2    HG31      single      1.092    0.020
 0G6      CG2    CD3       single      1.524    0.020
 0G6      CD3    HD22      single      1.092    0.020
 0G6      CD3    HD31      single      1.092    0.020
 0G6      CD3    NE        single      1.450    0.020
 0G6      NE     HE        single      1.010    0.020
 0G6      NE     CZ1       single      1.330    0.020
 0G6      CZ1    NH2       double      1.332    0.020
 0G6      CZ1    NH1       single      1.332    0.020
 0G6      NH1    HH12      single      1.010    0.020
 0G6      NH1    HH11      single      1.010    0.020
 0G6      N2     H1        single      1.010    0.020
 0G6      N2     C1        single      1.330    0.020
 0G6      C1     O1        double      1.220    0.020
 0G6      C1     CA1       single      1.500    0.020
 0G6      CA1    HA1       single      1.099    0.020
 0G6      CA1    CB1       single      1.524    0.020
 0G6      CA1    N1        single      1.455    0.020
 0G6      CB1    HB31      single      1.092    0.020
 0G6      CB1    HB21      single      1.092    0.020
 0G6      CB1    CG1       single      1.524    0.020
 0G6      CG1    HG2       single      1.092    0.020
 0G6      CG1    HG3       single      1.092    0.020
 0G6      CG1    CD        single      1.524    0.020
 0G6      CD     HD21      single      1.092    0.020
 0G6      CD     HD3       single      1.092    0.020
 0G6      CD     N1        single      1.455    0.020
 0G6      N1     C         single      1.330    0.020
 0G6      C      O         double      1.220    0.020
 0G6      C      CA        single      1.500    0.020
 0G6      CA     HA        single      1.099    0.020
 0G6      CA     N         single      1.450    0.020
 0G6      CA     CB        single      1.524    0.020
 0G6      N      H2        single      1.010    0.020
 0G6      N      H         single      1.010    0.020
 0G6      CB     HB2       single      1.092    0.020
 0G6      CB     HB3       single      1.092    0.020
 0G6      CB     CG        single      1.511    0.020
 0G6      CG     CD2       single      1.390    0.020
 0G6      CG     CD1       double      1.390    0.020
 0G6      CD2    HD2       single      1.083    0.020
 0G6      CD2    CE2       double      1.390    0.020
 0G6      CE2    HE2       single      1.083    0.020
 0G6      CE2    CZ        single      1.390    0.020
 0G6      CZ     HZ        single      1.083    0.020
 0G6      CZ     CE1       double      1.390    0.020
 0G6      CE1    HE1       single      1.083    0.020
 0G6      CE1    CD1       single      1.390    0.020
 0G6      CD1    HD1       single      1.083    0.020
 0G6      NH2    HNH2      single      1.010    0.020
 0G6      NH2    HH21      single      1.010    0.020


# ----------------------- 2.3 ANGLES ------------------------------------------

loop_
_chem_comp_angle.comp_id
_chem_comp_angle.atom_id_1
_chem_comp_angle.atom_id_2
_chem_comp_angle.atom_id_3
_chem_comp_angle.value_angle
_chem_comp_angle.value_angle_esd
 0G6      O      C      CA      120.500    3.000
 0G6      N1     C      O       123.000    3.000
 0G6      N1     C      CA      116.500    3.000
 0G6      C      CA     HA      108.810    3.000
 0G6      C      CA     CB      109.470    3.000
 0G6      C      CA     N       109.470    3.000
 0G6      HA     CA     CB      108.340    3.000
 0G6      HA     CA     N       109.470    3.000
 0G6      N      CA     CB      109.470    3.000
 0G6      CA     CB     HB2     109.470    3.000
 0G6      CA     CB     HB3     109.470    3.000
 0G6      CA     CB     CG      109.470    3.000
 0G6      HB2    CB     HB3     107.900    3.000
 0G6      HB2    CB     CG      109.470    3.000
 0G6      HB3    CB     CG      109.470    3.000
 0G6      CB     CG     CD1     120.000    3.000
 0G6      CB     CG     CD2     120.000    3.000
 0G6      CD2    CG     CD1     120.000    3.000
 0G6      CG     CD1    HD1     120.000    3.000
 0G6      CG     CD1    CE1     120.000    3.000
 0G6      CE1    CD1    HD1     120.000    3.000
 0G6      HE1    CE1    CD1     120.000    3.000
 0G6      CZ     CE1    CD1     120.000    3.000
 0G6      CZ     CE1    HE1     120.000    3.000
 0G6      HZ     CZ     CE1     120.000    3.000
 0G6      CE2    CZ     CE1     120.000    3.000
 0G6      CE2    CZ     HZ      120.000    3.000
 0G6      HE2    CE2    CZ      120.000    3.000
 0G6      CD2    CE2    CZ      120.000    3.000
 0G6      CD2    CE2    HE2     120.000    3.000
 0G6      HD2    CD2    CE2     120.000    3.000
 0G6      CG     CD2    CE2     120.000    3.000
 0G6      CG     CD2    HD2     120.000    3.000
 0G6      CA     N      H       120.000    3.000
 0G6      CA     N      H2      120.000    3.000
 0G6      H2     N      H       120.000    3.000
 0G6      CD     N1     C       127.000    3.000
 0G6      CA1    N1     C       121.000    3.000
 0G6      CA1    N1     CD      112.000    3.000
 0G6      HD21   CD     N1      109.470    3.000
 0G6      HD3    CD     N1      109.470    3.000
 0G6      CG1    CD     N1      105.000    3.000
 0G6      HD21   CD     HD3     107.900    3.000
 0G6      CG1    CD     HD21    109.470    3.000
 0G6      CG1    CD     HD3     109.470    3.000
 0G6      HG2    CG1    CD      109.470    3.000
 0G6      HG3    CG1    CD      109.470    3.000
 0G6      CB1    CG1    CD      111.000    3.000
 0G6      HG2    CG1    HG3     107.900    3.000
 0G6      CB1    CG1    HG2     109.470    3.000
 0G6      CB1    CG1    HG3     109.470    3.000
 0G6      HB21   CB1    CG1     109.470    3.000
 0G6      HB31   CB1    CG1     109.470    3.000
 0G6      CA1    CB1    CG1     111.000    3.000
 0G6      HB21   CB1    HB31    107.900    3.000
 0G6      CA1    CB1    HB21    109.470    3.000
 0G6      CA1    CB1    HB31    109.470    3.000
 0G6      HA1    CA1    N1      109.470    3.000
 0G6      C1     CA1    N1      111.600    3.000
 0G6      CB1    CA1    N1      105.000    3.000
 0G6      C1     CA1    HA1     108.810    3.000
 0G6      HA1    CA1    CB1     108.340    3.000
 0G6      C1     CA1    CB1     109.470    3.000
 0G6      O1     C1     CA1     120.500    3.000
 0G6      N2     C1     CA1     116.500    3.000
 0G6      N2     C1     O1      123.000    3.000
 0G6      H1     N2     C1      120.000    3.000
 0G6      CA2    N2     C1      121.500    3.000
 0G6      CA2    N2     H1      118.500    3.000
 0G6      HA2    CA2    N2      108.550    3.000
 0G6      C2     CA2    N2      110.000    3.000
 0G6      CB2    CA2    N2      110.000    3.000
 0G6      C2     CA2    HA2     108.340    3.000
 0G6      HA2    CA2    CB2     108.340    3.000
 0G6      C2     CA2    CB2     111.000    3.000
 0G6      H33    C2     CA2     108.340    3.000
 0G6      O2     C2     CA2     109.470    3.000
 0G6      C3     C2     CA2     111.000    3.000
 0G6      H33    C2     O2      109.470    3.000
 0G6      C3     C2     H33     108.340    3.000
 0G6      C3     C2     O2      109.470    3.000
 0G6      C2     O2     H34     109.470    3.000
 0G6      H11    C3     C2      109.470    3.000
 0G6      H21    C3     C2      109.470    3.000
 0G6      CL     C3     C2      109.500    3.000
 0G6      H11    C3     H21     107.900    3.000
 0G6      CL     C3     H11     109.500    3.000
 0G6      CL     C3     H21     109.500    3.000
 0G6      CA2    CB2    HB22    109.470    3.000
 0G6      CA2    CB2    HB32    109.470    3.000
 0G6      CA2    CB2    CG2     111.000    3.000
 0G6      HB22   CB2    HB32    107.900    3.000
 0G6      HB22   CB2    CG2     109.470    3.000
 0G6      HB32   CB2    CG2     109.470    3.000
 0G6      CB2    CG2    HG21    109.470    3.000
 0G6      CB2    CG2    HG31    109.470    3.000
 0G6      CB2    CG2    CD3     111.000    3.000
 0G6      HG21   CG2    HG31    107.900    3.000
 0G6      HG21   CG2    CD3     109.470    3.000
 0G6      HG31   CG2    CD3     109.470    3.000
 0G6      CG2    CD3    HD22    109.470    3.000
 0G6      CG2    CD3    HD31    109.470    3.000
 0G6      CG2    CD3    NE      112.000    3.000
 0G6      HD22   CD3    HD31    107.900    3.000
 0G6      HD22   CD3    NE      109.470    3.000
 0G6      HD31   CD3    NE      109.470    3.000
 0G6      CD3    NE     HE      118.500    3.000
 0G6      CD3    NE     CZ1     121.500    3.000
 0G6      HE     NE     CZ1     120.000    3.000
 0G6      NE     CZ1    NH2     120.000    3.000
 0G6      NE     CZ1    NH1     120.000    3.000
 0G6      NH2    CZ1    NH1     120.000    3.000
 0G6      CZ1    NH2    HH21    120.000    3.000
 0G6      CZ1    NH2    HNH2    120.000    3.000
 0G6      HH21   NH2    HNH2    120.000    3.000
 0G6      CZ1    NH1    HH11    120.000    3.000
 0G6      CZ1    NH1    HH12    120.000    3.000
 0G6      HH12   NH1    HH11    120.000    3.000


# ----------------------- 2.4 TORSIONS ----------------------------------------

loop_
_chem_comp_tor.comp_id
_chem_comp_tor.id
_chem_comp_tor.atom_id_1
_chem_comp_tor.atom_id_2
_chem_comp_tor.atom_id_3
_chem_comp_tor.atom_id_4
_chem_comp_tor.value_angle
_chem_comp_tor.value_angle_esd
_chem_comp_tor.period
 0G6      var_1    O      C      CA     N        175.000   20.000   3
 0G6      var_2    C      CA     CB     CG       175.000   20.000   3
 0G6      var_3    CA     CB     CG     CD1      175.000   20.000   2
 0G6      CONST_1  CB     CG     CD2    CE2      180.000    0.000   0
 0G6      CONST_2  CB     CG     CD1    CE1      180.000    0.000   0
 0G6      CONST_3  CG     CD1    CE1    CZ         0.000    0.000   0
 0G6      CONST_4  CE2    CZ     CE1    CD1        0.000    0.000   0
 0G6      CONST_5  CD2    CE2    CZ     CE1        0.000    0.000   0
 0G6      CONST_6  CG     CD2    CE2    CZ         0.000    0.000   0
 0G6      var_4    C      CA     N      H2       175.000   20.000   1
 0G6      CONST_7  CA1    N1     C      O        180.000    0.000   0
 0G6      var_5    CG1    CD     N1     C       -120.000   20.000   1
 0G6      var_6    CB1    CG1    CD     N1       -60.000   20.000   3
 0G6      var_7    CA1    CB1    CG1    CD        30.000   20.000   3
 0G6      var_8    C1     CA1    N1     C        -90.000   20.000   3
 0G6      var_9    CG1    CB1    CA1    N1         0.000   20.000   3
 0G6      var_10   N2     C1     CA1    N1       175.000   20.000   3
 0G6      CONST_8  CA2    N2     C1     CA1      180.000    0.000   0
 0G6      var_11   CB2    CA2    N2     C1       175.000   20.000   3
 0G6      var_12   C3     C2     CA2    N2       175.000   20.000   3
 0G6      var_13   H34    O2     C2     CA2      175.000   20.000   1
 0G6      var_14   CL     C3     C2     CA2      175.000   20.000   3
 0G6      var_15   CG2    CB2    CA2    N2       175.000   20.000   3
 0G6      var_16   CA2    CB2    CG2    CD3      175.000   20.000   3
 0G6      var_17   CB2    CG2    CD3    NE       175.000   20.000   3
 0G6      var_18   CG2    CD3    NE     CZ1      175.000   20.000   3
 0G6      CONST_9  CD3    NE     CZ1    NH1      180.000    0.000   0
 0G6      CONST_10 NE     CZ1    NH2    HNH2     180.000    0.000   0
 0G6      CONST_11 NE     CZ1    NH1    HH12     180.000    0.000   0


# ----------------------- 2.5 CHIRALITIES -------------------------------------

loop_
_chem_comp_chir.comp_id
_chem_comp_chir.id
_chem_comp_chir.atom_id_centre
_chem_comp_chir.atom_id_1
_chem_comp_chir.atom_id_2
_chem_comp_chir.atom_id_3
_chem_comp_chir.volume_sign
 0G6      chir_01  C2     C3     CA2    O2        positiv
 0G6      chir_02  CA2    C2     CB2    N2        positiv
 0G6      chir_03  CA1    C1     CB1    N1        positiv
 0G6      chir_04  CA     C      CB     N         negativ


# ----------------------- 2.6 PLANES ------------------------------------------

loop_
_chem_comp_plane_atom.comp_id
_chem_comp_plane_atom.plane_id
_chem_comp_plane_atom.atom_id
_chem_comp_plane_atom.dist_esd
 0G6      plan-1    CD3       0.020
 0G6      plan-1    NE        0.020
 0G6      plan-1    HE        0.020
 0G6      plan-1    CZ1       0.020
 0G6      plan-2    NE        0.020
 0G6      plan-2    HE        0.020
 0G6      plan-2    CZ1       0.020
 0G6      plan-2    NH2       0.020
 0G6      plan-2    HH21      0.020
 0G6      plan-2    NH1       0.020
 0G6      plan-2    HH12      0.020
 0G6      plan-2    HH11      0.020
 0G6      plan-2    HNH2      0.020
 0G6      plan-3    CZ1       0.020
 0G6      plan-3    NH1       0.020
 0G6      plan-3    HH12      0.020
 0G6      plan-3    HH11      0.020
 0G6      plan-4    CA2       0.020
 0G6      plan-4    N2        0.020
 0G6      plan-4    H1        0.020
 0G6      plan-4    C1        0.020
 0G6      plan-5    N2        0.020
 0G6      plan-5    H1        0.020
 0G6      plan-5    C1        0.020
 0G6      plan-5    O1        0.020
 0G6      plan-5    CA1       0.020
 0G6      plan-6    CA1       0.020
 0G6      plan-6    CD        0.020
 0G6      plan-6    N1        0.020
 0G6      plan-6    C         0.020
 0G6      plan-7    N1        0.020
 0G6      plan-7    C         0.020
 0G6      plan-7    O         0.020
 0G6      plan-7    CA        0.020
 0G6      plan-8    CA        0.020
 0G6      plan-8    N         0.020
 0G6      plan-8    H2        0.020
 0G6      plan-8    H         0.020
 0G6      plan-9    CB        0.020
 0G6      plan-9    CG        0.020
 0G6      plan-9    CD2       0.020
 0G6      plan-9    HD2       0.020
 0G6      plan-9    CE2       0.020
 0G6      plan-9    HE2       0.020
 0G6      plan-9    CZ        0.020
 0G6      plan-9    HZ        0.020
 0G6      plan-9    CE1       0.020
 0G6      plan-9    HE1       0.020
 0G6      plan-9    CD1       0.020
 0G6      plan-9    HD1       0.020


# ----------------------- 3 PPACK MODIFICATIONS -------------------------------

# delete atoms H33, H34 and CL,
#   bonds C2-H33, O2-H34 and CL-C3,
#   angles H33-C2-CA2/O2/C3, H34-O2-C2, and CL-C3-C2/H11/H21, and
#   the chiral center at C2 (chir_01)
# change atom type of C2 from CH1 ("connected to 1 hydrogen")
#   to CT ("without hydrogen")
# change atom type of O2 from OH1 ("oxygen of alcohol groups")
#   to OC ("with a NET charge")
data_mod_0G6mod1

loop_
_chem_mod_atom.mod_id
_chem_mod_atom.function
_chem_mod_atom.atom_id
_chem_mod_atom.new_atom_id
_chem_mod_atom.new_type_symbol
_chem_mod_atom.new_type_energy
_chem_mod_atom.new_partial_charge
 0G6mod1  change C2     .      .    CT            .
 0G6mod1  change O2     .      .    OC       -1.000
 0G6mod1  delete H33    .      .    .             .
 0G6mod1  delete H34    .      .    .             .
 0G6mod1  delete CL     .      .    .             .

loop_
_chem_mod_bond.mod_id
_chem_mod_bond.function
_chem_mod_bond.atom_id_1
_chem_mod_bond.atom_id_2
_chem_mod_bond.new_type
_chem_mod_bond.new_value_dist
_chem_mod_bond.new_value_dist_esd
 0G6mod1  delete C2     H33       single          .        .
 0G6mod1  delete O2     H34       single          .        .
 0G6mod1  delete CL     C3        single          .        .

loop_
_chem_mod_angle.mod_id
_chem_mod_angle.function
_chem_mod_angle.atom_id_1
_chem_mod_angle.atom_id_2
_chem_mod_angle.atom_id_3
_chem_mod_angle.new_value_angle
_chem_mod_angle.new_value_angle_esd
 0G6mod1  delete H33    C2     CA2           .        .
 0G6mod1  delete H33    C2     O2            .        .
 0G6mod1  delete C3     C2     H33           .        .
 0G6mod1  delete C2     O2     H34           .        .
 0G6mod1  delete CL     C3     C2            .        .
 0G6mod1  delete CL     C3     H11           .        .
 0G6mod1  delete CL     C3     H21           .        .

loop_
_chem_mod_chir.mod_id
_chem_mod_chir.function
_chem_mod_chir.id
_chem_mod_chir.atom_id_centre
_chem_mod_chir.atom_id_1
_chem_mod_chir.atom_id_2
_chem_mod_chir.atom_id_3
_chem_mod_chir.new_volume_sign
 0G6mod1  delete chir_01  C2     C3     CA2    O2        positiv
 0G6mod1  add    chir_01  C2     C3     O2     CA2       both


# ----------------------- 4 SERINE MODIFICATIONS ------------------------------

# delete atom HG,
#   the OG-HG single bond, and
#   the CB-OG-HG angle
# change atom type of OG from OH1 ("oxygen of alcohol groups")
#   to O2 ("connected to 2 atoms")
data_mod_SERmod1

loop_
_chem_mod_atom.mod_id
_chem_mod_atom.function
_chem_mod_atom.atom_id
_chem_mod_atom.new_atom_id
_chem_mod_atom.new_type_symbol
_chem_mod_atom.new_type_energy
_chem_mod_atom.new_partial_charge
 SERmod1  change OG     .      .    O2            .
 SERmod1  delete HG     .      .    .             .

loop_
_chem_mod_bond.mod_id
_chem_mod_bond.function
_chem_mod_bond.atom_id_1
_chem_mod_bond.atom_id_2
_chem_mod_bond.new_type
_chem_mod_bond.new_value_dist
_chem_mod_bond.new_value_dist_esd
 SERmod1  delete OG     HG        single          .        .

loop_
_chem_mod_angle.mod_id
_chem_mod_angle.function
_chem_mod_angle.atom_id_1
_chem_mod_angle.atom_id_2
_chem_mod_angle.atom_id_3
_chem_mod_angle.new_value_angle
_chem_mod_angle.new_value_angle_esd
 SERmod1  delete CB     OG     HG            .        .


# ----------------------- 5 HISTIDINE MODIFICATIONS ---------------------------

# delete atom HE2,
#   the bond NE2-HE2,
#   the angles HE2-NE2-CD2/CE1, and
#   plan-1 (plane of the imidazole ring)
# change atom type of NE2 from NR15 ("connected to 1 hyd. in 5 atoms ring")
#   to NR5 ("connected to 3 atoms in 5 atoms ring")
# change angle CE1-NE2-CE2 from 108° +- 3° to 126° +- 3°
data_mod_HISmod1

loop_
_chem_mod_atom.mod_id
_chem_mod_atom.function
_chem_mod_atom.atom_id
_chem_mod_atom.new_atom_id
_chem_mod_atom.new_type_symbol
_chem_mod_atom.new_type_energy
_chem_mod_atom.new_partial_charge
 HISmod1  change NE2    .      .    NR5           .
 HISmod1  delete HE2    .      .    .             .

loop_
_chem_mod_bond.mod_id
_chem_mod_bond.function
_chem_mod_bond.atom_id_1
_chem_mod_bond.atom_id_2
_chem_mod_bond.new_type
_chem_mod_bond.new_value_dist
_chem_mod_bond.new_value_dist_esd
 HISmod1  delete NE2    HE2       single          .        .

loop_
_chem_mod_angle.mod_id
_chem_mod_angle.function
_chem_mod_angle.atom_id_1
_chem_mod_angle.atom_id_2
_chem_mod_angle.atom_id_3
_chem_mod_angle.new_value_angle
_chem_mod_angle.new_value_angle_esd
 HISmod1  delete HE2    NE2    CD2           .        .
 HISmod1  change CE1    NE2    CD2     126.000    3.000
 HISmod1  delete CE1    NE2    HE2           .        .

loop_
_chem_mod_plane_atom.mod_id
_chem_mod_plane_atom.function
_chem_mod_plane_atom.plane_id
_chem_mod_plane_atom.atom_id
_chem_mod_plane_atom.new_dist_esd
 HISmod1  delete plan-1    CB            .
 HISmod1  delete plan-1    CG            .
 HISmod1  delete plan-1    ND1           .
 HISmod1  delete plan-1    HD1           .
 HISmod1  delete plan-1    CE1           .
 HISmod1  delete plan-1    NE2           .
 HISmod1  delete plan-1    HE2           .
 HISmod1  delete plan-1    CD2           .
 HISmod1  delete plan-1    HD2           .


# ----------------------- 6 PPACK-SER LINK ------------------------------------

# create a single bond between PPACK_C2 and SER_OG, and
#   angles P_C2-S_OG-S_CB, S_OG-P_C2-P_O2/CA2/C3
data_link_0G6-SER

loop_
_chem_link_bond.link_id
_chem_link_bond.atom_1_comp_id
_chem_link_bond.atom_id_1
_chem_link_bond.atom_2_comp_id
_chem_link_bond.atom_id_2
_chem_link_bond.type
_chem_link_bond.value_dist
_chem_link_bond.value_dist_esd
 0G6-SER  1 C2     2 OG        single      1.426    0.020

loop_
_chem_link_angle.link_id
_chem_link_angle.atom_1_comp_id
_chem_link_angle.atom_id_1
_chem_link_angle.atom_2_comp_id
_chem_link_angle.atom_id_2
_chem_link_angle.atom_3_comp_id
_chem_link_angle.atom_id_3
_chem_link_angle.value_angle
_chem_link_angle.value_angle_esd
 0G6-SER  1 C2     2 OG     2 CB      111.800    3.000
 0G6-SER  1 O2     1 C2     2 OG      109.500    3.000
 0G6-SER  1 C3     1 C2     2 OG      109.470    3.000
 0G6-SER  1 CA2    1 C2     2 OG      109.470    3.000


# ----------------------- 7 PPACK-HIS LINK ------------------------------------

# create a single bond between PPACK_C3 and HIS_NE2, and
#   angles H_NE2-P_C3-P_H11/H21/C2 and P_C3-H_NE2-H_CE1/CD2, and
#   a new plane (imidazole ring, basically the same plane
#   that was deleted under § 5 with P_C3 instead of H_HE2)
data_link_0G6-HIS

loop_
_chem_link_bond.link_id
_chem_link_bond.atom_1_comp_id
_chem_link_bond.atom_id_1
_chem_link_bond.atom_2_comp_id
_chem_link_bond.atom_id_2
_chem_link_bond.type
_chem_link_bond.value_dist
_chem_link_bond.value_dist_esd
 0G6-HIS  1 C3     2 NE2       single      1.462    0.020

loop_
_chem_link_angle.link_id
_chem_link_angle.atom_1_comp_id
_chem_link_angle.atom_id_1
_chem_link_angle.atom_2_comp_id
_chem_link_angle.atom_id_2
_chem_link_angle.atom_3_comp_id
_chem_link_angle.atom_id_3
_chem_link_angle.value_angle
_chem_link_angle.value_angle_esd
 0G6-HIS  1 C3     2 NE2    2 CD2     126.000    3.000
 0G6-HIS  1 C3     2 NE2    2 CE1     108.000    3.000
 0G6-HIS  1 H21    1 C3     2 NE2     109.500    3.000
 0G6-HIS  1 H11    1 C3     2 NE2     109.500    3.000
 0G6-HIS  1 C2     1 C3     2 NE2     109.500    3.000

loop_
_chem_link_plane.link_id
_chem_link_plane.plane_id
_chem_link_plane.atom_comp_id
_chem_link_plane.atom_id
_chem_link_plane.dist_esd
 0G6-HIS  plan-10   1 C3        0.020
 0G6-HIS  plan-10   2 CB        0.020
 0G6-HIS  plan-10   2 CG        0.020
 0G6-HIS  plan-10   2 ND1       0.020
 0G6-HIS  plan-10   2 HD1       0.020
 0G6-HIS  plan-10   2 CE1       0.020
 0G6-HIS  plan-10   2 NE2       0.020
 0G6-HIS  plan-10   2 CD2       0.020
 0G6-HIS  plan-10   2 HD2       0.020
