# Supplementary material for: Structure-Function Analyses of Human Kallikrein-related Peptidase 2 Establish the 99-Loop as Master Regulator of Activity
Source: J Biol Chem. 2014 Oct 17;289(49):34267–83. doi: 10.1074/jbc.M114.598201 (PMC4256358; doi:10.1074/jbc.M114.598201)
Supplement: Supplemental Data [file supp_M114.598201_jbc.M114.598201-2.txt]

from pymol import cmd

def ca_rmsd_matrix(selection, filename="infile"):
	'''
DESCRIPTION
 
    "ca_rmsd_matrix" calculates the current RMSD between equivalent
    C alpha atoms in a selection (i.e., C alpha atoms in different objects
    but with equal residue numbers). The command considers all objects
    and writes the resulting distance matrix to a PHYLIP infile.
 
USAGE
 
    ca_rmsd_matrix selection [, filename]
 
ARGUMENTS
 
    selection = string: residues included in the calculation
 
    filename = string: file path to be written (default: "infile")
 
SEE ALSO
 
    rms_cur
 
	'''
	distMatrixSize = len(cmd.get_names("objects"))
	distMatrix = []
		
	for master in cmd.get_names("objects"):
		currentRow = []
		currentRow.append(str(master))
		for target in cmd.get_names("objects"):
			cmd.select("calc_rmsd_m", str(master) + " and n. ca and " + str(selection))
			cmd.select("calc_rmsd_t", str(target) + " like calc_rmsd_m")
			cmd.select("calc_rmsd_m", "calc_rmsd_m like calc_rmsd_t")
			currentRow.append(cmd.rms_cur("calc_rmsd_t", "calc_rmsd_m", matchmaker=-1))
		distMatrix.append(currentRow)
	cmd.delete("calc_rmsd_m calc_rmsd_t")
	
	f = open(str(filename), "w")
	f.write("%6i" % distMatrixSize)
	for row in distMatrix:
		f.write("\n%-10s" % row[0])
		for element in row[1:]:
			f.write("%010.5f " % element)
	f.close()

cmd.extend("ca_rmsd_matrix", ca_rmsd_matrix)
